# Supplementary material for: The Impact of ZIF-8 Particle Size Control on Low-Humidity Sensor Performance
Source: Nanomaterials (Basel). 2024 Jan 30;14(3):284. doi: 10.3390/nano14030284 (PMC10857053; doi:10.3390/nano14030284)
Supplement: Supplementary file 1 [file nanomaterials-14-00284-s001.zip]

Archive with 1 entries (1 files):
- nanomaterials-2833412-supplementary.pdf
